# Supplementary material for: A Metabolomics Approach to Sulforaphane Efficacy in Secondhand Smoking-Induced Pulmonary Damage in Mice
Source: Metabolites. 2022 Jun 3;12(6):518. doi: 10.3390/metabo12060518 (PMC9227370; doi:10.3390/metabo12060518)
Supplement: Supplementary file 1 [file metabolites-12-00518-s001.zip]

Archive with 2 entries (2 files):
- metabolites-1701025_Suppplementary Table.xlsx
- metabolites-1701025-Supplementary Figures.pptx
