# Supplementary material for: A Metabolomics Approach to Sulforaphane Efficacy in Secondhand Smoking-Induced Pulmonary Damage in Mice
Source: Metabolites. 2022 Jun 3;12(6):518. doi: 10.3390/metabo12060518 (PMC9227370; doi:10.3390/metabo12060518)
Supplement: Supplementary file 1 [file metabolites-12-00518-s001.zip › metabolites-1701025_Suppplementary Table.xlsx]

## Sheet: Sheet1
	Table S1. The information of peaks used for identification of metabolites in serum (S) and lung (L)
		Compound	1H chemical shift (ppm)	Samples
	1	2-Hydroxybutyrate	4.0, 1.7, 1.6, 0.9	S
	2	2-Oxoglutarate	3.0, 2.4	S
	3	3-Hydroxybutyrate	4.1, 2.4, 2.3, 1.2	S
	4	Acetate	1.9	L, S
	5	Acetone	2.2	S
	6	Alanine	3.8, 1.5	L, S
	7	Arginine	7.2, 6.7, 3.8, 3.2, 1.9, 1.9, 1.7, 1.6	L, S
	8	Ascorbate	4.5, 4.0, 3.8, 3.7	L
	9	Asparagine	7.6, 6.9, 4.0, 2.9, 2.8	L, S
	10	Aspartate	3.9, 2.8, 2.7	L
	11	Betaine	3.9, 3.3	L, S
	12	Carnitine	4.6, 3.4, 3.4, 3.2, 2.5, 2.4	L, S
	13	Choline	4.1, 3.5, 3.2	L, S
	14	Citrate	2.7, 2.5	S
	15	Creatine	3.9, 3.0	L, S
	16	Creatinine	4.0, 3.0	S
	17	Ethanolamine	3.8, 3.1	L
	18	Formate	8.5	S
	19	Glucose	5.2, 4.6, 3.9, 3.8, 3.7, 3.5, 3.4, 3.2	L, S
	20	Glutamate	3.8, 2.4, 2.3, 2.1, 2.0	L, S
	21	Glutamine	7.6, 6.9, 3.8, 2.5, 2.4, 2.1	L, S
	22	Glutathione	8.5, 8.2, 4.6, 3.8, 3.0, 2.9, 2.6, 2.5, 2.2, 2.1	L
	23	Glycerol	3.8, 3.7, 3.6	L, S
	24	Glycine	3.6	L, S
	25	Histidine	7.8, 7.1, 4.0, 3.2, 3.1	S
	26	Isoleucine	3.7, 2.0, 1.5, 1.2, 1.0, 0.9	L, S
	27	Lactate	4.1, 1.3	L, S
	28	Leucine	3.7, 1.7, 1.0, 0.9	L, S
	29	Lysine	3.7, 3.0, 1.9, 1.7, 1.5, 1.4	L, S
	30	Malonate	3.1	S
	31	Methionine	3.8, 2.7, 2.2, 2.1	L, S
	32	myo-Inositol	4.1, 3.6, 3.5, 3.3	L
	33	O-Phosphocholine	4.2, 3.6, 3.2	L
	34	Ornithine	3.8, 3.1, 1.9, 1.8, 1.7	S
	35	Phenylalanine	7.4, 7.3, 4.0, 3.3, 3.1	L, S
	36	Proline	4.1, 3.4, 3.3, 2.3, 2.1, 2.0	L, S
	37	Pyruvate	2.4	S
	38	Serine	4.0, 3.9, 3.8	L, S
	39	sn-Glycero-3-phosphocholine	4.3, 4.0, 3.9, 3.7, 3.6, 3.2	L
	40	Succinate	2.4	S
	41	Taurine	3.4, 3.3	L, S
	42	Threonine	4.3, 3.6,1.3	L, S
	43	Trimethylamine N-oxide	3.3	L
	44	Tyrosine	7.2, 6.9, 3.9, 3.2, 3.0	L, S
	45	Valine	3.6, 2.3, 1.0	L, S
	46	Xanthine	7.9	S
